# Supplementary material for: Genomic characterization of extended-spectrum β-lactamase-producing Escherichia coli spread among chickens and healthy residents in Lombok, Indonesia
Source: Appl Environ Microbiol. 2025 Apr 11;91(5):e02364-24. doi: 10.1128/aem.02364-24 (PMC12093981; doi:10.1128/aem.02364-24)
Supplement: Table S2 — Details of the isolates analyzed in this study. [file aem.02364-24-s0002.xlsx]

## Sheet: Sheet1
Table S2: Details of the isolates analyzed in this study.
	ID	BioSample ID	DRA accession no.	source	MLST	clonal_complex	phylogroup	ESBL/AmpC	IncHI1A/IncHI1B(R27)/FIA(HI1) replicons	other antimicrobial-resistance genes (ResFinder database)
1	A10	SAMD00790647	DRR570924	chicken	10	ST10 Cplx	A			blaTEM-1B_1, dfrA14_5, mdf(A)_1, qnrS1_1, sul3_2, tet(A)_6
2	A17	SAMD00790686	DRR570963	chicken	10	ST10 Cplx	A	blaCTX-M-55	IncHI1A-IncHI1B(R27)-FIA(HI1)	aac(3)-IId_1, ant(3'')-Ia_1, aph(6)-Id_1, blaTEM-1B_1, dfrA14_1, lnu(F)_1, mdf(A)_1, mph(A)_2, qnrB2_1, qnrS1_1, sul1_5, sul2_2
3	A38	SAMD00790706	DRR570983	chicken	10	ST10 Cplx	A	blaCTX-M-55	IncHI1A-IncHI1B(R27)-FIA(HI1)	aac(3)-IId_1, ant(3'')-Ia_1, aph(6)-Id_1, blaTEM-1B_1, dfrA14_1, lnu(F)_1, mdf(A)_1, mph(A)_2, qnrB2_1, qnrS1_1, sul1_5, sul2_2
4	A72	SAMD00790742	DRR571019	chicken	10	ST10 Cplx	A			aph(6)-Id_1, blaTEM-1B_1, dfrA14_5, mdf(A)_1, qnrS1_1, sul2_2, tet(A)_6
5	A76	SAMD00790746	DRR571023	chicken	10	ST10 Cplx	A			aph(6)-Id_1, dfrA14_5, mdf(A)_1, sul2_2, tet(A)_6
6	A90	SAMD00790761	DRR571038	chicken	10	ST10 Cplx	A			aph(6)-Id_1, blaTEM-1B_1, dfrA14_5, mdf(A)_1, qnrS1_1, sul2_2, tet(A)_6
7	N9	SAMD00790814	DRR571091	non-farmer	10	ST10 Cplx	A			mdf(A)_1
8	P14	SAMD00790820	DRR571097	farmer	10	ST10 Cplx	A			mdf(A)_1,
9	A134	SAMD00790680	DRR570957	chicken	34	ST10 Cplx	A			mdf(A)_1
10	N17	SAMD00790777	DRR571054	non-farmer	34	ST10 Cplx	A			mdf(A)_1
11	N27	SAMD00790788	DRR571065	non-farmer	34	ST10 Cplx	A			mdf(A)_1
12	N47	SAMD00790809	DRR571086	non-farmer	34	ST10 Cplx	A			mdf(A)_1
13	P25	SAMD00790830	DRR571107	farmer	34	ST10 Cplx	A			mdf(A)_1
14	P27	SAMD00790832	DRR571109	farmer	34	ST10 Cplx	A			mdf(A)_1
15	A119	SAMD00790668	DRR570945	chicken	43	ST10 Cplx	A	blaCTX-M-55	IncHI1A-IncHI1B(R27)-FIA(HI1)	aac(3)-IId_1, ant(3'')-Ia_1, aph(3'')-Ib_5, aph(6)-Id_1, dfrA14_5, lnu(F)_1, mdf(A)_1, mph(A)_2, qnrS1_1, sul2_6, tet(B)_2
16	A4	SAMD00790708	DRR570985	chicken	43	ST10 Cplx	A	blaCTX-M-15		ant(3'')-Ia_1, dfrA1_10, mdf(A)_1, qnrS1_1, sul2_2
17	A43	SAMD00790712	DRR570989	chicken	43	ST10 Cplx	A			mdf(A)_1
18	A6	SAMD00790728	DRR571005	chicken	43	ST10 Cplx	A	blaCTX-M-15		ant(3'')-Ia_1, dfrA1_10, mdf(A)_1, qnrS1_1, sul2_2
19	P3	SAMD00790834	DRR571111	farmer	43	ST10 Cplx	A			mdf(A)_1,
20	A136B	SAMD00790682	DRR570959	chicken	44	ST10 Cplx	A	blaCTX-M-15		aac(3)-IIa_1, aac(6')-Ib-cr_1, aadA5_1, blaOXA-1_1, dfrA17_1, mdf(A)_1, mph(A)_2, sul1_5
21	N43	SAMD00790804	DRR571081	non-farmer	44	ST10 Cplx	A			mdf(A)_1
22	P7	SAMD00790848	DRR571125	farmer	44	ST10 Cplx	A			mdf(A)_1
23	A120B	SAMD00790670	DRR570947	chicken	48	ST10 Cplx	A	blaCMY-2		aph(3'')-Ib_5, aph(6)-Id_1, blaTEM-1B_1, mdf(A)_1, sul2_6
24	A124	SAMD00790673	DRR570950	chicken	48	ST10 Cplx	A			ant(3'')-Ia_1, aph(6)-Id_1, dfrA14_5, dfrA1_8, mdf(A)_1, sul2_2, tet(A)_6
25	A128Y	SAMD00790676	DRR570953	chicken	48	ST10 Cplx	A			aac(3)-IId_1, ant(3'')-Ia_1, aph(3'')-Ib_5, aph(6)-Id_1, blaTEM-1B_1, lnu(F)_1, mdf(A)_1, qnrS1_1, sul2_2, tet(A)_6
26	A15	SAMD00790684	DRR570961	chicken	48	ST10 Cplx	A	blaCMY-2		aph(6)-Id_1, dfrA14_5, mdf(A)_1, qnrB2_1, sul1_5, sul2_2, tet(A)_6
27	A29	SAMD00790698	DRR570975	chicken	48	ST10 Cplx	A			aadA2_1, ant(3'')-Ia_1, blaTEM-1B_1, cmlA1_1, dfrA12_8, lnu(F)_1, mdf(A)_1, sul3_2, tet(A)_6
28	A36	SAMD00790705	DRR570982	chicken	48	ST10 Cplx	A			aadA2_1, dfrA12_8, mdf(A)_1, qnrS2_1, sul3_2, tet(A)_6
29	N15	SAMD00790775	DRR571052	non-farmer	48	ST10 Cplx	A	blaCTX-M-1		aadA5_1, blaTEM-1B_1, dfrA17_1, mdf(A)_1, qnrB2_1, qnrS1_1, sul1_5, sul2_2
30	N2	SAMD00790780	DRR571057	non-farmer	48	ST10 Cplx	A			aph(6)-Id_1, dfrA14_5, mdf(A)_1, sul2_2, tet(A)_6
31	N25	SAMD00790786	DRR571063	non-farmer	48	ST10 Cplx	A	blaCTX-M-1		aadA5_1, blaTEM-1B_1, dfrA17_1, mdf(A)_1, qnrB2_1, qnrS1_1, sul1_5, sul2_2
32	N32	SAMD00790794	DRR571071	non-farmer	48	ST10 Cplx	A			mdf(A)_1
33	N4	SAMD00790800	DRR571077	non-farmer	48	ST10 Cplx	A	blaCTX-M-1		aadA5_1, blaTEM-1B_1, dfrA17_1, mdf(A)_1, qnrB2_1, qnrS1_1, sul1_5, sul2_2
34	P13	SAMD00790819	DRR571096	farmer	48	ST10 Cplx	A	blaCTX-M-55	IncHI1A-IncHI1B(R27)-FIA(HI1)	aac(3)-IId_1, ant(3'')-Ia_1, aph(3'')-Ib_5, aph(6)-Id_1, dfrA14_5, dfrA1_8, lnu(F)_1, mdf(A)_1, mph(A)_2, qnrS1_1, sul2_6, tet(A)_6
35	P24	SAMD00790829	DRR571106	farmer	48	ST10 Cplx	A	blaCTX-M-1		aadA5_1, blaTEM-1B_1, dfrA17_1, mdf(A)_1, qnrB2_1, qnrS1_1, sul1_5, sul2_2
36	P38	SAMD00790842	DRR571119	farmer	48	ST10 Cplx	A	blaCTX-M-1		aadA5_1, blaTEM-1B_1, dfrA17_1, mdf(A)_1, qnrB2_1, qnrS1_1, sul1_5, sul2_2
37	P4	SAMD00790844	DRR571121	farmer	48	ST10 Cplx	A	blaCTX-M-1		aadA5_1, blaTEM-1B_1, dfrA17_1, mdf(A)_1, qnrB2_1, qnrS1_1, sul1_5, sul2_2,
38	P6	SAMD00790847	DRR571124	farmer	48	ST10 Cplx	A			aph(6)-Id_1, dfrA14_5, mdf(A)_1, sul2_2, tet(A)_6,
39	A110	SAMD00790659	DRR570936	chicken	69	ST69 Cplx	D			aac(3)-IId_1, ant(3'')-Ia_1, blaTEM-106_1, dfrA14_5, lnu(F)_1, mdf(A)_1, mph(A)_2, qnrS1_1, sul3_2, tet(A)_6
40	A104	SAMD00790652	DRR570929	chicken	93	ST168 Cplx	A	blaCTX-M-1		mdf(A)_1, sul2_2, tet(A)_6
41	A21	SAMD00790691	DRR570968	chicken	117		G	blaCTX-M-55,blaSHV-12	IncHI1A-IncHI1B(R27)-FIA(HI1)	aph(3'')-Ib_5, aph(6)-Id_1, dfrA14_5, fosA3_1, mdf(A)_1, mph(A)_2, qnrS1_1, sul2_6, tet(B)_2
42	A70	SAMD00790740	DRR571017	chicken	117		G	blaCTX-M-15		aph(3'')-Ib_5, aph(3')-Ia_1, aph(6)-Id_1, blaTEM-1B_1, mdf(A)_1, mph(A)_2, qnrB7_1, sul2_2, tet(B)_2, tet(C)_3
43	A117S	SAMD00790666	DRR570943	chicken	155	ST155 Cplx	B1	blaCMY-2		aadA5_1, dfrA17_1, mdf(A)_1, sul2_2, tet(A)_6
44	A19	SAMD00790688	DRR570965	chicken	155	ST155 Cplx	B1	blaCTX-M-1		aac(3)-IId_1, ant(3'')-Ia_1, aph(3'')-Ib_5, aph(6)-Id_1, dfrA14_5, lnu(F)_1, mdf(A)_1, mph(A)_2, qnrS1_1, sul2_2, tet(A)_6
45	A3	SAMD00790699	DRR570976	chicken	155	ST155 Cplx	B1			mdf(A)_1
46	A83	SAMD00790753	DRR571030	chicken	155	ST155 Cplx	A			aadA2_1, ant(3'')-Ia_1, blaTEM-1B_1, cmlA1_1, dfrA12_8, mdf(A)_1, mph(A)_2, sul1_5, sul3_2, tet(A)_6,
47	P15	SAMD00790821	DRR571098	farmer	155	ST155 Cplx	B1	blaCTX-M-15		ant(3'')-Ia_1, blaTEM-104_1, dfrA1_10, mdf(A)_1, qnrS1_1, sul2_2, tet(A)_6,
48	A113	SAMD00790662	DRR570939	chicken	156	ST156 Cplx	B1			aph(6)-Id_1, blaTEM-1B_1, dfrA14_5, mdf(A)_1, sul2_2, tet(B)_2
49	A126Y	SAMD00790675	DRR570952	chicken	162	ST469 Cplx	B1			aadA5_1, blaTEM-1B_1, catA1_1, dfrA17_1, mdf(A)_1, tet(B)_2
50	A32	SAMD00790702	DRR570979	chicken	162	ST469 Cplx	B1			aadA5_1, blaTEM-1B_1, catA1_1, dfrA17_1, mdf(A)_1, tet(B)_2
51	A66W	SAMD00790734	DRR571011	chicken	162	ST469 Cplx	B1			aadA5_1, blaTEM-1B_1, catA1_1, dfrA17_1, mdf(A)_1, tet(B)_2
52	A73	SAMD00790743	DRR571020	chicken	162	ST469 Cplx	B1			aadA5_1, blaTEM-1B_1, catA1_1, dfrA17_1, mdf(A)_1, tet(B)_2
53	A75G	SAMD00790745	DRR571022	chicken	162	ST469 Cplx	B1			aadA5_1, blaTEM-1B_1, catA1_1, dfrA17_1, mdf(A)_1, tet(B)_2
54	A114	SAMD00790663	DRR570940	chicken	191		A		IncHI1A-IncHI1B(R27)-FIA(HI1)	aac(3)-IId_1, ant(3'')-Ia_1, aph(3'')-Ib_5, aph(6)-Id_1, dfrA14_5, dfrA1_10, mdf(A)_1, mph(A)_2, qnrS1_1, sul2_2
55	A87	SAMD00790757	DRR571034	chicken	206	ST206 Cplx	A			aadA2_1, dfrA12_8, mdf(A)_1, qnrB2_1, sul1_5, sul3_2, tet(A)_6
56	A9	SAMD00790760	DRR571037	chicken	206	ST206 Cplx	A			mdf(A)_1
57	P36	SAMD00790840	DRR571117	farmer	206	ST206 Cplx	A	blaCTX-M-55		aac(3)-IId_1, ant(3'')-Ia_1, aph(3'')-Ib_5, aph(6)-Id_1, blaTEM-106_1, dfrA14_5, dfrA15_2, lnu(F)_1, mdf(A)_1, mph(A)_2, qnrS1_1, sul2_6, sul3_2, tet(A)_6
58	A129Y	SAMD00790677	DRR570954	chicken	216		A		FIA(HI1)	mdf(A)_1
59	A44	SAMD00790713	DRR570990	chicken	216		A		FIA(HI1)	mdf(A)_1
60	N12	SAMD00790772	DRR571049	non-farmer	216		A		FIA(HI1)	mdf(A)_1
61	N13	SAMD00790773	DRR571050	non-farmer	216		A			mdf(A)_1
62	N14	SAMD00790774	DRR571051	non-farmer	216		A		FIA(HI1)	mdf(A)_1
63	N16	SAMD00790776	DRR571053	non-farmer	216		A		FIA(HI1)	mdf(A)_1
64	N23	SAMD00790784	DRR571061	non-farmer	216		A		FIA(HI1)	mdf(A)_1
65	N26	SAMD00790787	DRR571064	non-farmer	216		A		FIA(HI1)	mdf(A)_1
66	N28	SAMD00790789	DRR571066	non-farmer	216		A		FIA(HI1)	mdf(A)_1
67	N34	SAMD00790796	DRR571073	non-farmer	216		A	blaCTX-M-15	FIA(HI1)	ant(3'')-Ia_1, dfrA1_10, mdf(A)_1, qnrS1_1, sul2_2, tet(A)_4
68	N41	SAMD00790802	DRR571079	non-farmer	216		A	blaCTX-M-15	FIA(HI1)	ant(3'')-Ia_1, dfrA1_10, mdf(A)_1, qnrS1_1, sul2_2
69	N44G	SAMD00790805	DRR571082	non-farmer	216		A		FIA(HI1)	mdf(A)_1
70	N46	SAMD00790808	DRR571085	non-farmer	216		A	blaCTX-M-15	FIA(HI1)	ant(3'')-Ia_1, dfrA1_5, mdf(A)_1, qnrS1_1, sul2_2
71	P11	SAMD00790817	DRR571094	farmer	216		A		FIA(HI1)	mdf(A)_1,
72	P23	SAMD00790828	DRR571105	farmer	216		A		FIA(HI1)	mdf(A)_1
73	P28	SAMD00790833	DRR571110	farmer	216		A		FIA(HI1)	mdf(A)_1
74	P37	SAMD00790841	DRR571118	farmer	216		A			mdf(A)_1
75	P39Y	SAMD00790843	DRR571120	farmer	216		A			mdf(A)_1
76	P8	SAMD00790849	DRR571126	farmer	216		A			mdf(A)_1
77	A7	SAMD00790739	DRR571016	chicken	224		B1	blaCMY-2	IncHI1A-IncHI1B(R27)-FIA(HI1)	aadA2_1, blaTEM-1B_1, catA2_1, dfrA12_8, dfrA14_5, mdf(A)_1, mph(A)_2, sul1_5, sul2_2, tet(A)_6
78	A81	SAMD00790751	DRR571028	chicken	224		B1			aph(3')-Ia_9, blaTEM-1B_1, dfrA12_8, mdf(A)_1, mph(A)_2, sul1_5, sul3_2
79	P32	SAMD00790837	DRR571114	farmer	226	ST226 Cplx	A			aac(6')-If_1, mdf(A)_1
80	A14	SAMD00790683	DRR570960	chicken	297		D			mdf(A)_1, tet(B)_2
81	A68	SAMD00790737	DRR571014	chicken	297		D	blaCTX-M-55	IncHI1A-IncHI1B(R27)-FIA(HI1)	aac(3)-IId_1, ant(3'')-Ia_1, aph(6)-Id_1, dfrA14_5, lnu(F)_1, mdf(A)_1, mph(A)_2, qnrS1_1, sul2_6, tet(A)_6, tet(B)_2
82	A89	SAMD00790759	DRR571036	chicken	349	ST349 Cplx	D			aadA5_1, dfrA17_1, mdf(A)_1, sul2_2, tet(A)_6
83	N29	SAMD00790790	DRR571067	non-farmer	409		A			mdf(A)_1
84	A52	SAMD00790720	DRR570997	chicken	453	ST86 Cplx	B1			aadA2_1, blaCARB-2_1, dfrA16_2, mdf(A)_1, sul2_2, tet(A)_6,
85	A57	SAMD00790725	DRR571002	chicken	453	ST86 Cplx	B1			aadA2_1, blaCARB-2_1, dfrA16_2, mdf(A)_1, sul2_2, tet(A)_6,
86	A123G	SAMD00790672	DRR570949	chicken	533		B1	blaCTX-M-1		mdf(A)_1, sul2_2, tet(A)_6
87	A18	SAMD00790687	DRR570964	chicken	533		B1	blaCTX-M-1		mdf(A)_1, sul2_2, tet(A)_6
88	A13	SAMD00790678	DRR570955	chicken	559	ST10 Cplx	A	blaDHA-1	IncHI1A-IncHI1B(R27)-FIA(HI1)	aac(3)-IId_1, aadA5_1, aph(3'')-Ib_2, aph(6)-Id_1, blaTEM-1B_1, dfrA17_1, mdf(A)_1, mph(A)_2, qnrB4_1, sul1_5, sul2_3, tet(B)_2
89	A25M	SAMD00790695	DRR570972	chicken	617	ST10 Cplx	A			aph(6)-Id_1, blaTEM-176_1, dfrA14_5, mdf(A)_1, sul2_2, tet(B)_2
90	A74	SAMD00790744	DRR571021	chicken	617	ST10 Cplx	A			aph(6)-Id_1, blaTEM-176_1, dfrA14_5, mdf(A)_1, sul2_2, tet(B)_2
91	A31	SAMD00790701	DRR570978	chicken	624	ST648 Cplx	F	blaDHA-1		aph(3'')-Ib_5, aph(3')-Ia_1, aph(6)-Id_1, dfrA17_1, mdf(A)_1, qnrB4_1, sul1_5, sul2_2, tet(B)_2
92	A59	SAMD00790727	DRR571004	chicken	624	ST648 Cplx	F	blaDHA-1		aph(3'')-Ib_5, aph(3')-Ia_1, aph(6)-Id_1, dfrA17_1, mdf(A)_1, qnrB4_1, sul1_5, sul2_2, tet(B)_2
93	N10	SAMD00790770	DRR571047	non-farmer	624	ST648 Cplx	F	blaDHA-1		aph(3'')-Ib_5, aph(3')-Ia_1, aph(6)-Id_1, dfrA17_1, mdf(A)_1, qnrB4_1, sul1_5, sul2_2, tet(B)_2
94	A121	SAMD00790671	DRR570948	chicken	711		B1			aph(3'')-Ib_5, aph(3')-Ia_1, aph(6)-Id_1, dfrA14_5, mdf(A)_1, qnrS1_1, sul2_6, tet(A)_6
95	A34	SAMD00790703	DRR570980	chicken	711		B1			ARR-3_4, ant(3'')-Ia_1, aph(3'')-Ib_5, aph(3')-Ia_1, aph(6)-Id_1, blaOXA-10_1, cmlA1_1, dfrA14_5, mdf(A)_1, qnrS1_1, qnrS2_1, tet(A)_6
96	A53	SAMD00790721	DRR570998	chicken	711		B1			ARR-3_4, ant(3'')-Ia_1, aph(3'')-Ib_5, aph(3')-Ia_1, aph(6)-Id_1, blaOXA-10_1, cmlA1_1, dfrA14_5, mdf(A)_1, qnrS1_1, qnrS2_1, tet(A)_6
97	A65	SAMD00790733	DRR571010	chicken	711		B1			ARR-3_4, ant(3'')-Ia_1, aph(3'')-Ib_5, aph(3')-Ia_1, aph(6)-Id_1, blaOXA-10_1, cmlA1_1, dfrA14_5, mdf(A)_1, qnrS1_1, qnrS2_1, tet(A)_6
98	A107	SAMD00790655	DRR570932	chicken	752		cryptic	blaDHA-1	IncHI1A-FIA(HI1)	aac(3)-IId_1, aadA5_1, aph(6)-Id_1, blaTEM-1B_1, dfrA17_1, mdf(A)_1, mph(A)_2, qnrB4_1, sul1_5, sul2_3, tet(B)_2
99	A105	SAMD00790653	DRR570930	chicken	770		F	blaCTX-M-55	IncHI1A-IncHI1B(R27)-FIA(HI1)	aac(3)-IId_1, ant(3'')-Ia_1, aph(3'')-Ib_5, dfrA14_5, dfrA1_8, mdf(A)_1, mph(A)_2, qnrS1_1, sul1_5, tet(B)_2
100	A48	SAMD00790715	DRR570992	chicken	1011		D	blaCTX-M-55	IncHI1A-IncHI1B(R27)-FIA(HI1)	aadA2_1, aph(3'')-Ib_5, aph(3')-Ia_1, aph(6)-Id_1, blaTEM-1B_1, catA1_1, dfrA12_8, dfrA14_5, mdf(A)_1, mph(A)_2, qnrS1_1, tet(B)_2
101	A91	SAMD00790762	DRR571039	chicken	1011		D	blaCTX-M-55	IncHI1A-IncHI1B(R27)-FIA(HI1)	aadA2_1, aph(3'')-Ib_5, aph(3')-Ia_1, aph(6)-Id_1, blaTEM-1B_1, catA1_1, dfrA12_8, dfrA14_5, mdf(A)_1, mph(A)_2, qnrS1_1, tet(B)_2
102	A95	SAMD00790766	DRR571043	chicken	1011		D			aac(3)-IId_1, aadA2_1, blaTEM-1B_1, catA1_1, dfrA12_8, mdf(A)_1, mph(A)_2, sul1_5
103	A35	SAMD00790704	DRR570981	chicken	1140		E	blaCTX-M-55	IncHI1A-IncHI1B(R27)-FIA(HI1)	aac(3)-IId_1, aadA5_1, ant(3'')-Ia_1, aph(3'')-Ib_5, aph(6)-Id_1, dfrA14_5, dfrA17_1, lnu(F)_1, mdf(A)_1, mph(A)_2, qnrS1_1, sul2_6, tet(A)_6
104	A54	SAMD00790722	DRR570999	chicken	1140		E	blaCTX-M-55	IncHI1A-IncHI1B(R27)-FIA(HI1)	aac(3)-IId_1, aadA5_1, ant(3'')-Ia_1, aph(3'')-Ib_5, aph(6)-Id_1, dfrA14_5, dfrA17_1, lnu(F)_1, mdf(A)_1, mph(A)_2, qnrS1_1, tet(A)_6
105	A80	SAMD00790750	DRR571027	chicken	1140		E	blaCTX-M-55	IncHI1A-IncHI1B(R27)-FIA(HI1)	aac(3)-IId_1, aadA5_1, ant(3'')-Ia_1, aph(3'')-Ib_5, aph(6)-Id_1, dfrA14_5, dfrA17_1, lnu(F)_1, mdf(A)_1, mph(A)_2, qnrS1_1, tet(A)_6,
106	A109	SAMD00790657	DRR570934	chicken	1146		B1			ant(3'')-Ia_1, blaTEM-1B_1, dfrA14_5, mdf(A)_1, mph(A)_2, qnrS1_1, sul3_2
107	A116	SAMD00790665	DRR570942	chicken	1146		B1			ant(3'')-Ia_1, blaTEM-1B_1, dfrA14_5, mdf(A)_1, mph(A)_2, qnrS1_1, sul3_2
108	A39	SAMD00790707	DRR570984	chicken	1201		A	blaCTX-M-55	IncHI1A-IncHI1B(R27)-FIA(HI1)	aac(3)-IId_1, ant(3'')-Ia_1, aph(3'')-Ib_5, aph(6)-Id_1, dfrA14_5, lnu(F)_1, mdf(A)_1, mph(A)_2, qnrS1_1, sul2_6, tet(A)_6
109	N19Y	SAMD00790779	DRR571056	non-farmer	1286		A		FIA(HI1)	mdf(A)_1, tet(A)_6
110	A66Y	SAMD00790735	DRR571012	chicken	1406		D			aadA2_1, ant(3'')-Ia_1, cmlA1_1, dfrA12_8, mdf(A)_1, sul3_2, tet(B)_2
111	A103	SAMD00790651	DRR570928	chicken	1485	ST648 Cplx	F	blaCTX-M-55	IncHI1A-IncHI1B(R27)-FIA(HI1)	aac(3)-IId_1, ant(3'')-Ia_1, aph(3'')-Ib_5, aph(3')-Ia_1, aph(6)-Id_1, dfrA14_5, lnu(F)_1, mdf(A)_1, mph(A)_2, qnrS1_1, sul2_2, tet(B)_2
112	A11	SAMD00790658	DRR570935	chicken	1485	ST648 Cplx	F	blaCTX-M-55	IncHI1A-IncHI1B(R27)-FIA(HI1)	aac(3)-IId_1, ant(3'')-Ia_1, aph(3'')-Ib_5, aph(3')-Ia_1, aph(6)-Id_1, dfrA14_5, lnu(F)_1, mdf(A)_1, mph(A)_2, qnrS1_1, sul2_2, tet(B)_2
113	A12	SAMD00790669	DRR570946	chicken	1485	ST648 Cplx	F	blaCTX-M-55	IncHI1A-IncHI1B(R27)-FIA(HI1)	aac(3)-IId_1, ant(3'')-Ia_1, aph(3'')-Ib_5, aph(3')-Ia_1, aph(6)-Id_1, dfrA14_5, lnu(F)_1, mdf(A)_1, mph(A)_2, qnrS1_1, tet(B)_2
114	A135	SAMD00790681	DRR570958	chicken	1485	ST648 Cplx	F	blaCTX-M-55	IncHI1A-IncHI1B(R27)-FIA(HI1)	aac(3)-IId_1, ant(3'')-Ia_1, aph(3'')-Ib_5, aph(3')-Ia_1, aph(6)-Id_1, dfrA14_5, lnu(F)_1, mdf(A)_1, mph(A)_2, qnrS1_1, tet(B)_2
115	A40	SAMD00790709	DRR570986	chicken	1485	ST648 Cplx	F	blaCTX-M-55	IncHI1A-IncHI1B(R27)-FIA(HI1)	aac(3)-IId_1, ant(3'')-Ia_1, aph(3'')-Ib_5, aph(3')-Ia_1, aph(6)-Id_1, dfrA14_5, lnu(F)_1, mdf(A)_1, mph(A)_2, qnrS1_1, tet(B)_2
116	N24	SAMD00790785	DRR571062	non-farmer	1485	ST648 Cplx	F	blaCTX-M-55	IncHI1A-IncHI1B(R27)-FIA(HI1)	aac(3)-IId_1, ant(3'')-Ia_1, aph(3'')-Ib_5, aph(3')-Ia_1, aph(6)-Id_1, blaTEM-1B_1, dfrA14_5, lnu(F)_1, mdf(A)_1, mph(A)_2, qnrS1_1, sul2_2, tet(B)_,
117	N45GP	SAMD00790806	DRR571083	non-farmer	1485	ST648 Cplx	F	blaCTX-M-55	IncHI1A-IncHI1B(R27)-FIA(HI1)	aac(3)-IId_1, ant(3'')-Ia_1, aph(3'')-Ib_5, aph(3')-Ia_1, aph(6)-Id_1, dfrA14_5, lnu(F)_1, mdf(A)_1, mph(A)_2, qnrS1_1, tet(B)_2
118	P19	SAMD00790824	DRR571101	farmer	1485	ST648 Cplx	F	blaCTX-M-55	IncHI1A-IncHI1B(R27)-FIA(HI1)	aac(3)-IId_1, ant(3'')-Ia_1, aph(3'')-Ib_5, aph(3')-Ia_1, aph(6)-Id_1, dfrA14_5, lnu(F)_1, mdf(A)_1, mph(A)_2, qnrS1_1, tet(B)_2
119	A24Y	SAMD00790693	DRR570970	chicken	1630		A			aph(3'')-Ib_5, aph(3')-Ia_1, aph(6)-Id_1, blaTEM-1B_1, dfrA14_5, mdf(A)_1, qnrS1_1, qnrS2_1, sul2_6, sul3_2, tet(A)_6
120	P1	SAMD00790815	DRR571092	farmer	1673		B1	blaCTX-M-55	IncHI1A-IncHI1B(R27)-FIA(HI1)	aac(3)-IId_1, ant(3'')-Ia_1, aph(3'')-Ib_5, aph(6)-Id_1, dfrA14_5, lnu(F)_1, mdf(A)_1, mph(A)_2, qnrS1_1, sul2_6, tet(A)_6
121	A102	SAMD00790650	DRR570927	chicken	1727		B1	blaCTX-M-55	IncHI1A-IncHI1B(R27)-FIA(HI1)	aac(3)-IId_1, ant(3'')-Ia_1, aph(3'')-Ib_5, aph(6)-Id_1, dfrA14_5, lnu(F)_1, mdf(A)_1, mph(A)_2, qnrS1_1, sul2_6
122	A5	SAMD00790717	DRR570994	chicken	1727		B1	blaCTX-M-55	IncHI1A-IncHI1B(R27)-FIA(HI1)	aac(3)-IId_1, ant(3'')-Ia_1, aph(3'')-Ib_5, aph(6)-Id_1, dfrA14_5, lnu(F)_1, mdf(A)_1, mph(A)_2, qnrS1_1, sul2_6
123	A61	SAMD00790729	DRR571006	chicken	1727		B1	blaCTX-M-55	IncHI1A-IncHI1B(R27)-FIA(HI1)	aac(3)-IId_1, ant(3'')-Ia_1, aph(3'')-Ib_5, aph(6)-Id_1, dfrA14_5, lnu(F)_1, mdf(A)_1, mph(A)_2, qnrS1_1, sul2_6
124	A8	SAMD00790749	DRR571026	chicken	1727		B1	blaCTX-M-55	IncHI1A-IncHI1B(R27)-FIA(HI1)	aac(3)-IId_1, ant(3'')-Ia_1, aph(3'')-Ib_5, aph(6)-Id_1, dfrA14_5, lnu(F)_1, mdf(A)_1, mph(A)_2, qnrS1_1, sul2_6,
125	N3	SAMD00790791	DRR571068	non-farmer	1727		B1	blaCTX-M-55	IncHI1A-IncHI1B(R27)-FIA(HI1)	aac(3)-IId_1, ant(3'')-Ia_1, aph(3'')-Ib_5, aph(6)-Id_1, dfrA14_5, lnu(F)_1, mdf(A)_1, mph(A)_2, qnrS1_1, sul2_6
126	N42W	SAMD00790803	DRR571080	non-farmer	1771		A			mdf(A)_1
127	A56	SAMD00790724	DRR571001	chicken	2165		B1			aadA5_1, dfrA17_1, mdf(A)_1, sul2_2, tet(A)_6
128	N37	SAMD00790797	DRR571074	non-farmer	2223		A			aadA2_1, blaTEM-1B_1, lnu(F)_1, mdf(A)_1, mph(A)_2, qnrS1_1, tet(A)_6
129	N18	SAMD00790778	DRR571055	non-farmer	2536		B1			mdf(A)_1
130	N21	SAMD00790782	DRR571059	non-farmer	2622		B2			mdf(A)_1
131	P20	SAMD00790826	DRR571103	farmer	2622		B2			mdf(A)_1
132	A125P	SAMD00790674	DRR570951	chicken	2690	ST10 Cplx	A	blaCTX-M-15		aadA2_1, ant(3'')-Ia_1, aph(3'')-Ib_2, aph(6)-Id_1, blaTEM-104_1, cmlA1_1, dfrA15_2, mdf(A)_1, qnrS1_1, sul2_2, sul3_2, tet(A)_6
133	A98	SAMD00790769	DRR571046	chicken	2690	ST10 Cplx	A	blaCTX-M-15		aadA2_1, ant(3'')-Ia_1, aph(3'')-Ib_2, aph(6)-Id_1, blaTEM-104_1, cmlA1_1, dfrA15_2, dfrA1_10, mdf(A)_1, qnrS1_1, sul2_2, sul3_2, tet(A)_6
134	N11S	SAMD00790771	DRR571048	non-farmer	2690	ST10 Cplx	A	blaCTX-M-15		aadA2_1, ant(3'')-Ia_1, aph(3'')-Ib_2, aph(6)-Id_1, blaTEM-104_1, cmlA1_1, dfrA1_10, mdf(A)_1, qnrS1_1, sul2_2, sul3_2, tet(A)_6
135	N22S	SAMD00790783	DRR571060	non-farmer	2690	ST10 Cplx	A	blaCTX-M-15		aadA2_1, ant(3'')-Ia_1, aph(3'')-Ib_2, aph(6)-Id_1, blaTEM-104_1, cmlA1_1, dfrA15_2, mdf(A)_1, qnrS1_1, sul2_2, sul3_2, tet(A)_6
136	N39Y	SAMD00790799	DRR571076	non-farmer	2690	ST10 Cplx	A			aph(3'')-Ib_5, aph(6)-Id_1, blaTEM-1B_1, dfrA14_5, mdf(A)_1, qnrS1_1, sul2_2, tet(A)_6
137	N40Y	SAMD00790801	DRR571078	non-farmer	2690	ST10 Cplx	A			aph(3'')-Ib_5, aph(6)-Id_1, blaTEM-1B_1, dfrA14_5, mdf(A)_1, qnrS1_1, sul2_2, tet(A)_6
138	P2	SAMD00790825	DRR571102	farmer	2690	ST10 Cplx	A	blaCTX-M-15		aadA2_1, aph(3'')-Ib_2, aph(6)-Id_1, cmlA1_1, dfrA15_2, dfrA1_10, mdf(A)_1, qnrS1_1, sul2_2, sul3_2, tet(A)_6
139	P22	SAMD00790827	DRR571104	farmer	2690	ST10 Cplx	A	blaCTX-M-15		aadA2_1, aph(3'')-Ib_2, aph(6)-Id_1, cmlA1_1, dfrA15_2, dfrA1_10, mdf(A)_1, qnrS1_1, sul2_2, sul3_2, tet(A)_6,
140	P26	SAMD00790831	DRR571108	farmer	2690	ST10 Cplx	A	blaCTX-M-15		aadA2_1, aph(3'')-Ib_2, aph(6)-Id_1, blaTEM-104_1, cmlA1_1, dfrA15_2, dfrA1_10, mdf(A)_1, qnrS1_1, sul2_2, sul3_2, tet(A)_6
141	A64	SAMD00790732	DRR571009	chicken	2705		A			aph(6)-Id_1, blaTEM-1B_1, dfrA14_5, mdf(A)_1, qnrS1_1, sul3_2, tet(A)_4
142	A93	SAMD00790764	DRR571041	chicken	2705		A			aadA1_2, blaTEM-1B_1, dfrA12_8, lnu(F)_1, mdf(A)_1, qnrS1_1, sul3_2, tet(A)_6
143	N30-2	SAMD00790793	DRR571070	non-farmer	2705		A			mdf(A)_1, qnrS1_1, tet(A)_6
144	P12	SAMD00790818	DRR571095	farmer	2705		A	blaCTX-M-55	IncHI1A-IncHI1B(R27)-FIA(HI1)	aac(3)-IId_1, aph(3'')-Ib_5, blaTEM-176_1, dfrA14_5, mdf(A)_1, mph(A)_2, qnrS1_1
145	P30	SAMD00790835	DRR571112	farmer	2705		A			aph(6)-Id_1, blaTEM-1B_1, dfrA14_5, mdf(A)_1, qnrS1_1, sul3_2, tet(A)_4,
146	P16	SAMD00790822	DRR571099	farmer	2711		cryptic	blaCTX-M-55	IncHI1A-IncHI1B(R27)-FIA(HI1)	aac(3)-IId_1, aph(3'')-Ib_5, aph(6)-Id_1, dfrA14_5, mdf(A)_1, qnrS1_1, sul2_6, tet(A)_6
147	A108	SAMD00790656	DRR570933	chicken	2732		D			aadA2_1, aph(6)-Id_1, blaTEM-1B_1, catA1_1, dfrA19_1, mdf(A)_1, sul1_5, sul2_2, tet(A)_6
148	A2	SAMD00790689	DRR570966	chicken	2732		D			aadA2_1, aph(6)-Id_1, blaTEM-1B_1, catA1_1, dfrA19_1, mdf(A)_1, sul1_5, sul2_2, tet(A)_6
149	A49	SAMD00790716	DRR570993	chicken	2732		D			aadA2_1, aph(6)-Id_1, blaTEM-1B_1, catA1_1, dfrA19_1, mdf(A)_1, sul1_5, sul2_2, tet(A)_6
150	P5	SAMD00790846	DRR571123	farmer	2936		A			aadA5_1, dfrA17_1, mdf(A)_1, sul2_2, tet(A)_6,
151	A22	SAMD00790692	DRR570969	chicken	3270		A			ant(3'')-Ia_1, aph(3'')-Ib_5, aph(3')-Ia_1, aph(6)-Id_1, dfrA1_8, mdf(A)_1, tet(A)_6
152	A77	SAMD00790747	DRR571024	chicken	3270		A			ant(3'')-Ia_1, aph(3'')-Ib_5, aph(3')-Ia_1, aph(6)-Id_1, dfrA1_8, mdf(A)_1, tet(A)_6
153	A118P	SAMD00790667	DRR570944	chicken	3285		B1	blaCMY-2		aadA5_1, aph(3'')-Ib_5, aph(6)-Id_1, dfrA17_1, fosA7_1, mdf(A)_1, sul2_2, tet(A)_6
154	A133	SAMD00790679	DRR570956	chicken	3285		B1	blaCMY-2		aadA5_1, aph(3'')-Ib_5, aph(6)-Id_1, dfrA17_1, fosA7_1, mdf(A)_1, sul2_2, tet(A)_6
155	A84	SAMD00790754	DRR571031	chicken	3285		B1	blaCMY-2		aadA5_1, aph(3'')-Ib_5, aph(6)-Id_1, dfrA17_1, fosA7_1, mdf(A)_1, sul2_2, tet(A)_6,
156	N6	SAMD00790811	DRR571088	non-farmer	3580		B1	blaCTX-M-15		mdf(A)_1, qnrS1_1
157	P33B	SAMD00790838	DRR571115	farmer	4450		A	blaCTX-M-15		aadA5_1, dfrA17_1, mdf(A)_1, qnrS1_1, sul2_2
158	P31	SAMD00790836	DRR571113	farmer	4977		A			mdf(A)_1,
159	A20	SAMD00790690	DRR570967	chicken	5363		A			aph(6)-Id_1, blaTEM-1B_1, dfrA14_5, mdf(A)_1, qnrS1_1, sul3_2, tet(A)_6
160	N20Y	SAMD00790781	DRR571058	non-farmer	6287		A			mdf(A)_1
161	A82	SAMD00790752	DRR571029	chicken	6466		A			aadA5_1, aph(3'')-Ib_5, aph(6)-Id_1, blaTEM-1B_1, dfrA17_1, mdf(A)_1, qnrS1_1, sul2_2, tet(A)_6
162	A88	SAMD00790758	DRR571035	chicken	6466		A			aadA5_1, aph(3'')-Ib_5, aph(6)-Id_1, blaTEM-1B_1, dfrA17_1, mdf(A)_1, qnrS1_1, sul2_2, tet(A)_6
163	N45Y	SAMD00790807	DRR571084	non-farmer	6701		A			mdf(A)_1
164	A85	SAMD00790755	DRR571032	chicken	6736		E			ant(3'')-Ia_1, dfrA14_5, mdf(A)_1, qnrS1_1, sul3_2, tet(A)_6,
165	A28	SAMD00790697	DRR570974	chicken	6777		A			aadA2_1, blaTEM-1B_1, dfrA12_8, mdf(A)_1, qnrS1_1, sul1_5, sul2_2
166	A62	SAMD00790730	DRR571007	chicken	6777		A			aadA2_1, blaTEM-1B_1, dfrA12_8, mdf(A)_1, qnrS1_1, sul1_5, sul2_2
167	A97	SAMD00790768	DRR571045	chicken	6777		A			aadA2_1, blaTEM-1B_1, dfrA12_8, mdf(A)_1, qnrS1_1, sul1_5, sul2_2
168	A55	SAMD00790723	DRR571000	chicken	7199		A			aadA2_1, dfrA12_8, mdf(A)_1, qnrB2_1, sul1_5, sul3_2, tet(A)_4
169	A25B	SAMD00790694	DRR570971	chicken	7588		A			aph(6)-Id_1, blaTEM-1B_1, dfrA14_5, mdf(A)_1, qnrS1_1, sul2_2, tet(A)_6
170	A47Y	SAMD00790714	DRR570991	chicken	7588		A			aph(6)-Id_1, blaTEM-1B_1, dfrA14_5, mdf(A)_1, qnrS1_1, sul2_2, tet(A)_6
171	A111	SAMD00790660	DRR570937	chicken	7593		B1	blaCTX-M-55	IncHI1A-IncHI1B(R27)-FIA(HI1)	aac(3)-IId_1, ant(3'')-Ia_1, aph(3'')-Ib_5, aph(6)-Id_1, dfrA14_5, lnu(F)_1, mdf(A)_1, mph(A)_2, qnrS1_1, sul2_6
172	N30-1	SAMD00790792	DRR571069	non-farmer	7593		B1	blaCTX-M-55	IncHI1A-IncHI1B(R27)-FIA(HI1)	aac(3)-IId_1, ant(3'')-Ia_1, aph(3'')-Ib_5, aph(6)-Id_1, dfrA14_5, lnu(F)_1, mdf(A)_1, mph(A)_2, qnrS1_1, sul2_6
173	A100	SAMD00790648	DRR570925	chicken	8318		E	blaCTX-M-1	FIA(HI1)	aph(3')-Ia_3, aph(6)-Id_1, dfrA14_5, mdf(A)_1, qnrS1_1, sul2_2, tet(A)_6
174	A50	SAMD00790718	DRR570995	chicken	8318		E	blaCTX-M-1	FIA(HI1)	aph(3')-Ia_3, mdf(A)_1, qnrS1_1
175	A26	SAMD00790696	DRR570973	chicken	8553	ST10 Cplx	A			blaTEM-106_1, dfrA14_5, mdf(A)_1, qnrS1_1, sul2_2, tet(A)_6
176	A63	SAMD00790731	DRR571008	chicken	8553	ST10 Cplx	A			blaTEM-106_1, dfrA14_5, mdf(A)_1, qnrS1_1, sul2_2, tet(A)_6
177	A112	SAMD00790661	DRR570938	chicken	9022	ST38 Cplx	D	blaCTX-M-55		aac(3)-VIa_2, ant(3'')-Ia_1, mdf(A)_1, sul1_5, sul2_2, tet(A)_6
178	A30	SAMD00790700	DRR570977	chicken	9022	ST38 Cplx	D			aac(3)-VIa_2, ant(3'')-Ia_1, mdf(A)_1, sul1_5, sul2_2
179	A58	SAMD00790726	DRR571003	chicken	9022	ST38 Cplx	D			aac(3)-VIa_2, ant(3'')-Ia_1, mdf(A)_1, sul1_5, sul2_2
180	A51	SAMD00790719	DRR570996	chicken	9586	ST155 Cplx	B1			aac(3)-IId_1, ant(3'')-Ia_1, dfrA1_10, mdf(A)_1, qnrS1_1, sul2_2, tet(A)_6
181	N7	SAMD00790812	DRR571089	non-farmer	11290		A			mdf(A)_1
182	N8	SAMD00790813	DRR571090	non-farmer	12228		B1			mdf(A)_1
183	N33	SAMD00790795	DRR571072	non-farmer	12815	ST155 Cplx	B1			dfrA14_5, mdf(A)_1, qnrS1_1, tet(A)_6
184	P10	SAMD00790816	DRR571093	farmer	13601		B1			mdf(A)_1, tet(A)_6
185	A106	SAMD00790654	DRR570931	chicken	15409	ST165 Cplx	A	blaCTX-M-55	IncHI1A-IncHI1B(R27)-FIA(HI1)	aac(3)-IId_1, ant(3'')-Ia_1, aph(3'')-Ib_5, aph(6)-Id_1, dfrA14_5, lnu(F)_1, mdf(A)_1, mph(A)_2, qnrS1_1, sul2_6
186	A115	SAMD00790664	DRR570941	chicken	15410		A	blaCTX-M-55	IncHI1A-IncHI1B(R27)-FIA(HI1)	aadA2_1, ant(3'')-Ia_1, blaTEM-1B_1, dfrA12_8, dfrA14_5, mdf(A)_1, mph(A)_2, qnrS1_1, sul1_5, sul3_2
187	A71	SAMD00790741	DRR571018	chicken	15410		A	blaCTX-M-55	IncHI1A-IncHI1B(R27)-FIA(HI1)	aadA2_1, ant(3'')-Ia_1, blaTEM-1B_1, dfrA12_8, dfrA14_5, mdf(A)_1, mph(A)_2, qnrS1_1, sul1_5, sul3_2
188	A69	SAMD00790738	DRR571015	chicken	15411		B1		FIA(HI1)	aadA5_1, dfrA17_1, mdf(A)_1, sul2_2, tet(A)_6
189	A67	SAMD00790736	DRR571013	chicken	15412		A		IncHI1A-IncHI1B(R27)-FIA(HI1)	ant(3'')-Ia_1, blaTEM-1B_1, dfrA14_5, mdf(A)_1, mph(A)_2, qnrS1_1, sul3_2, tet(B)_2
190	P17	SAMD00790823	DRR571100	farmer	15412		A	blaCTX-M-55	IncHI1A-IncHI1B(R27)-FIA(HI1)	dfrA14_5, mdf(A)_1, mph(A)_2, qnrS1_1, sul2_6,
191	A78	SAMD00790748	DRR571025	chicken	15413	ST10 Cplx	A			blaTEM-1B_1, dfrA17_1, mdf(A)_1, qnrS1_1, sul2_2, tet(B)_2
192	N38Y	SAMD00790798	DRR571075	non-farmer	15413	ST10 Cplx	A		IncHI1A-IncHI1B(R27)-FIA(HI1)	aadA5_1, ant(3'')-Ia_1, blaTEM-1B_1, dfrA14_5, dfrA17_1, fosA3_1, lnu(F)_1, mdf(A)_1, mph(A)_2, qnrS1_1, sul2_2, sul3_2, tet(B)_2
193	P34	SAMD00790839	DRR571116	farmer	15413	ST10 Cplx	A		IncHI1A-IncHI1B(R27)-FIA(HI1)	aadA5_1, ant(3'')-Ia_1, blaTEM-1B_1, dfrA14_5, dfrA17_1, fosA3_1, lnu(F)_1, mdf(A)_1, mph(A)_2, qnrS1_1, sul2_2, sul3_2, tet(B)_2,
194	P9	SAMD00790850	DRR571127	farmer	15413	ST10 Cplx	A			aadA5_1, ant(3'')-Ia_1, blaTEM-1B_1, dfrA14_5, dfrA17_1, fosA3_1, lnu(F)_1, mdf(A)_1, mph(A)_2, qnrS1_1, sul2_2, sul3_2, tet(B)_2
195	A16	SAMD00790685	DRR570962	chicken	15414	ST38 Cplx	D	blaCTX-M-55	IncHI1A-IncHI1B(R27)-FIA(HI1)	aac(3)-IId_1, ant(3'')-Ia_1, aph(3'')-Ib_5, aph(6)-Id_1, dfrA14_5, lnu(F)_1, mdf(A)_1, mph(A)_2, qnrS1_1, sul2_6
196	A96	SAMD00790767	DRR571044	chicken	15414	ST38 Cplx	D	blaCTX-M-55	IncHI1A-IncHI1B(R27)-FIA(HI1)	aac(3)-IId_1, ant(3'')-Ia_1, aph(3'')-Ib_5, aph(6)-Id_1, dfrA14_5, lnu(F)_1, mdf(A)_1, mph(A)_2, qnrS1_1, sul2_6
197	A86	SAMD00790756	DRR571033	chicken	15415		E			ant(3'')-Ia_1, aph(3'')-Ib_5, aph(6)-Id_1, blaTEM-1B_1, dfrA14_5, mdf(A)_1, qnrS1_1, sul2_2, sul3_2, tet(A)_6
198	A101	SAMD00790649	DRR570926	chicken	15416	ST10 Cplx	A	blaCTX-M-55	IncHI1A-IncHI1B(R27)-FIA(HI1)	aac(3)-IId_1, ant(3'')-Ia_1, aph(3'')-Ib_5, aph(6)-Id_1, dfrA14_5, lnu(F)_1, mdf(A)_1, mph(A)_2, qnrS1_1, sul2_6
199	A92	SAMD00790763	DRR571040	chicken	15416	ST10 Cplx	A	blaCTX-M-55	IncHI1A-IncHI1B(R27)-FIA(HI1)	aac(3)-IId_1, ant(3'')-Ia_1, aph(3'')-Ib_5, aph(6)-Id_1, dfrA14_5, lnu(F)_1, mdf(A)_1, mph(A)_2, qnrS1_1, sul2_6
200	A41	SAMD00790710	DRR570987	chicken	15417		E			ant(3'')-Ia_1, blaTEM-1B_1, mdf(A)_1, mef(B)_1, sul3_2
